# Supplementary material for: Structural Insights into the Dynamic Assembly of a YFV sNS1 Tetramer
Source: Viruses. 2024 Jul 29;16(8):1212. doi: 10.3390/v16081212 (PMC11359903; doi:10.3390/v16081212)
Supplement: Supplementary file 1 [file viruses-16-01212-s001.zip]

Archive with 2 entries (2 files):
- Movie 1_3D variability analysis of yello fever virus sNS1 tetramer.mp4
- Supplmentary materials for Structural Insights into the Dynamic Assembly of YFV sNS1 Tetramer_PQ240622.pdf
